# Supplementary material for: Breast Cancer Risk in over 1.3 Million Women on Antipsychotic Therapy: Life-Saving Drugs or Hidden Trigger for Breast Cancer?
Source: Med Sci (Basel). 2026 Apr 20;14(2):205. doi: 10.3390/medsci14020205 (PMC13204435; doi:10.3390/medsci14020205)
Supplement: Supplementary file 1 [file medsci-14-00205-s001.zip]

Archive with 1 entries (1 files):
- medsci-4228601-supplementary.pdf
